# Supplementary material for: A Coumarin-Based Probe for Sequential ON–OFF–ON Detection of Cu2+ and Biothiols: Naked-Eye Detection, Smartphone RGB Readout and In Vivo Imaging
Source: Biosensors (Basel). 2026 Jun 22;16(6):351. doi: 10.3390/bios16060351 (PMC13297486; doi:10.3390/bios16060351)
Supplement: Supplementary file 1 [file biosensors-16-00351-s001.zip]

Archive with 1 entries (1 files):
- biosensors-4360033-supplementary.pdf
